# Supplementary material for: Genome-wide identification of cyclophilin genes in Gossypium hirsutum and functional characterization of a CYP with antifungal activity against Verticillium dahliae
Source: BMC Plant Biol. 2019 Jun 21;19:272. doi: 10.1186/s12870-019-1848-1 (PMC6588949; doi:10.1186/s12870-019-1848-1)
Supplement: Supplementary file 2 — Table S2. The transcripts of GhCYPs with FPKM in response to abiotic stress (XLSX 22 kb) [file 12870_2019_1848_MOESM2_ESM.xlsx]

## Sheet: FPKM
Name	Gene ID（NAU1）	Gene ID（JGI）	1 hour after Cold treated	3 hours after Cold treated	6 hours after Cold treated	12 hours after Cold treated	1 hour after Hot treated	3 hours after Hot treated	6 hours after Hot treated	12 hours after Hot treated	1 hour after PEG treated	3 hours after PEG treated	6 hours after PEG treated	12 hours after PEG treated	1 hour after Salt treated	3 hours after Salt treated	6 hours after Salt treated	12 hours after Salt treated	Control group, 1 hour	Control group, 3 hours	Control group, 6 hours	Control group, 12 hours
GhCYP-1	Gh_A01G0027	Gohir.A01G003000	3.16	4.43	4.48	2.21	2.2	5.02	5.7	6.67	5.24	5.31	5.07	5.62	4.2	4.03	4.89	6.34	4.67	5.2	5.66	3.97
GhCYP-2	Gh_A01G0031	Gohir.A01G003400	0	0.11	0	0	0	0	0	0	0.21	0.08	0	0.06	0.26	0.07	0	0.11	0	0	0	0.08
GhCYP-3	Gh_A01G1361	Gohir.A01G164200	37.08	82.07	115.97	180.1	105.25	397.42	1283.41	474.67	285.15	940.23	1075.34	409.54	271.88	820.6	1192.32	288	103.5	683.12	1264.99	190.54
GhCYP-4	Gh_A01G1747	Gohir.A01G204600	3.09	3.63	3.89	1.98	2.46	5.62	5.34	4.8	5.25	3.84	2.98	5.91	3.04	3.49	2.76	4.8	3.73	4.24	4.85	2.74
GhCYP-5	Gh_A02G0528	Gohir.A02G054200	0.33	0.56	0.27	0.77	0	0.39	0.35	1.46	0.13	0.48	0.64	3.77	0.27	0	1.28	2.43	0.21	0.54	0.37	1.69
GhCYP-7	Gh_A03G0499	Gohir.A03G057400	38.35	31.2	35.51	38.16	19.42	44.84	32.89	30.75	46.88	45.63	31.48	17.56	35.67	37.88	16.29	14.6	52.88	50.23	38.86	24.04
GhCYP-8	Gh_A03G0865	Gohir.A03G099700	4.24	4.35	4.1	3.71	2.6	10.64	11.61	18.25	7.27	6.76	6.74	17.33	4.4	5.01	8.75	16.29	6.9	9.02	7.43	17.32
GhCYP-9	Gh_A03G1688	Gohir.A03G191300	1.34	1.85	1.05	1.68	1.16	4.15	1.29	5.34	2.7	1.9	3.02	8.85	1.03	1.36	5.02	10.37	1.61	2.4	3.38	3.43
GhCYP-12	Gh_A05G0642	Gohir.A05G078500	1.02	0	1.33	0.9	0.15	1.61	1.58	1.26	0.63	1.59	1.52	0.74	0.56	0.85	1.5	0.71	1.03	1.26	1.34	0
GhCYP-14	Gh_A05G4019	Gohir.A05G003300	2.13	2.32	2.71	2.27	2.26	4.41	3.97	4.21	4.1	4.63	3.28	4.82	3.11	2.34	3.43	6.41	3.75	2.97	2.9	4.12
GhCYP-15	Gh_A06G0418	Gohir.A06G049800	12.42	17.61	14.15	2.77	8.68	10.16	8.87	19.25	18.9	13.79	9.42	16.83	14.27	10.7	8.15	13.21	24.08	18.91	10.07	24.33
GhCYP-16	Gh_A06G0767	Gohir.A06G085500	2.42	2.45	2.44	2.58	1.78	3.41	2.38	2.92	1.82	0.49	2.79	4.55	2.27	2.65	3.14	4.57	2.96	2.46	3.22	3.53
GhCYP-17	Gh_A07G0324	Gohir.A07G038000	3.57	2.61	5.42	4.12	5.84	5.61	8.38	7.9	7.56	6.92	4.48	8.04	4.71	5.45	6.06	10.67	5.94	4.84	5.8	7.57
GhCYP-18	Gh_A07G0325	Gohir.A07G038100	7.22	4.17	8.68	10.37	6.86	8.74	14.34	18.27	9.7	10.43	6.72	12.69	8.84	8.16	11.96	17.69	11.96	7.61	7.6	14.19
GhCYP-19	Gh_A07G0986	Gohir.A07G108500	2.44	2.22	0.63	2.55	1.65	3.39	3.28	4.93	3.88	3.82	3.68	6.07	3.35	2.61	3.67	7.74	3.69	3.72	3.68	6.49
GhCYP-20	Gh_A07G2012	Gohir.A07G219400	15.39	18.4	26.98	16.95	12.61	40.52	26.83	27.13	25.39	25.85	25.08	15.76	18.21	24.45	19.61	10.19	36.71	25.56	31.66	11.45
GhCYP-21	Gh_A08G0354	Gohir.A08G040200	4.25	6.1	4.2	4.18	3.06	8.08	8.84	12.15	7.22	6.9	5.41	17.54	4.5	3.52	7.27	13.53	5.59	5.68	8.44	14.06
GhCYP-22	Gh_A08G1077	Gohir.A08G122000	53.19	49.66	86.74	41.4	36.59	49.67	50.12	61.88	73.97	42.04	37.08	52.8	67.92	52.87	28.6	43.91	86.42	64.02	63.99	35.06
GhCYP-23	Gh_A08G1194	Gohir.A08G133100	1.99	3.26	4.81	1.52	1.27	4.86	2.46	7.85	1.97	1.16	1.63	3.6	0.63	2.08	2.62	4.89	2.3	2.56	2.22	2.78
GhCYP-24	Gh_A08G1470	Gohir.A08G162600	10.88	10.38	10.57	13.14	10.67	23.5	36.14	40.42	10.58	13.61	13.71	40.9	11.19	10.55	25	39.87	9.91	14.04	11.74	35.48
GhCYP-25	Gh_A08G1670	Gohir.A08G187500	6.83	4.83	5.6	4.2	4.86	6.79	7.67	8.17	8.96	10.06	8.34	13.92	6.53	7.01	10.99	10.9	7.85	10.05	7.35	13.95
GhCYP-26	Gh_A09G0254	Gohir.A09G026100	5.15	5.38	6.26	2.39	3.85	4.48	6.1	5.97	5.23	5.65	5.72	4.85	3.73	6.51	5.28	4.92	9.01	5.82	7.21	5.06
GhCYP-27	Gh_A09G0853	Gohir.A09G090200	6.8	22.49	10.32	6.26	12.78	34.03	37.77	37.3	17.18	11.99	21.81	30.18	18.94	19.77	17.1	27.11	10.33	13.58	33.89	20.58
GhCYP-28	Gh_A09G1765	Gohir.A09G197200	1.14	1.6	2.75	2.02	1.34	4.66	2.89	5.66	1.97	1.88	1.33	7.12	0.53	1.55	2.66	4	0.35	0.85	1.69	3.02
GhCYP-29	Gh_A10G0832	Gohir.A10G092800	0.1	0.08	0	0.11	0.14	0.05	0.07	0.27	0.12	0.05	0.29	0	0.1	0.12	0.14	0.09	0.04	0.33	0.14	0.16
GhCYP-30	Gh_A10G1682	Gohir.A10G187900	0.79	4.32	2.59	0	0.68	1.16	2.69	3.2	1.03	0.53	0	0	0.44	1.15	0	2.53	1.4	1.13	1.38	0.95
GhCYP-31	Gh_A10G1687	Gohir.A10G188300	0	0	0	0	0	0	0	0	0	0	0	0.14	0	0	0.52	0	0.17	0.35	0.33	0
GhCYP-32	Gh_A10G2121	Gohir.A10G236300	0.98	0.5	1.71	1.2	0.23	1.64	1.93	4.24	1.1	1.01	1.88	3.69	0.89	1.27	2.46	5.77	0.83	1.4	2.26	1.44
GhCYP-33	Gh_A11G0678	Gohir.A11G074800	0.97	0.82	0.35	0.57	0.62	1.47	1.1	2.14	0.83	1.25	0.82	1.25	0.73	0.62	1.16	1.57	0.62	0.92	1.31	1.19
GhCYP-34	Gh_A11G0987	Gohir.A11G108500	3.87	5.94	3.18	6	3.1	8.23	8.58	13.03	8.19	6.88	8.53	10.36	5.27	4.32	4.72	10.5	8.01	7.73	6.16	10.96
GhCYP-35	Gh_A12G0709	Gohir.A12G077300	4.3	4.37	2.42	5.09	2.08	4.91	5.29	7.91	3.25	4.33	5.07	8.58	4.29	4.81	5.71	8.04	4	3.31	4.47	10.53
GhCYP-36	Gh_A12G2539	Gohir.A12G082500	0	0.09	0	0	0	0.11	0.16	0.27	0	0.11	0	0.09	0.12	0.21	0	0.88	0	0	0	0
GhCYP-38	Gh_A13G0846	Gohir.A13G103900	0.96	2.37	3.43	1.28	1.93	8.82	15.34	15.27	2.75	2.91	4.32	15.86	2.31	3.14	7.88	10.93	3.22	7.26	16.67	3.97
GhCYP-39	Gh_D01G0026	Gohir.D01G002600	5.99	7.09	5.43	6.07	3.99	7.98	5.96	10.79	9.11	7.11	6.95	9.29	7.18	4.5	10.09	9.46	8.19	6.32	7.27	11.13
GhCYP-40	Gh_D01G0030	Gohir.D01G003100	0	0.1	0	0	0	0	0	0	0.07	0	0	0	0.24	0.07	0	0	0.32	0	0.32	0
GhCYP-41	Gh_D01G0206	Gohir.D01G020500	66.41	59.93	87.67	39.37	30.25	89.31	58.69	93.76	65.53	34.05	29.21	35.78	53.23	50.9	20.72	35.27	83.08	61.55	64.13	25.76
GhCYP-42	Gh_D01G1605	Gohir.D01G156100	46.82	132.59	122.83	145.4	76.9	314.84	828.79	379.98	150.64	418.87	620.55	267.89	191.71	507.92	768.02	244.28	90.78	344.89	728.15	126.22
GhCYP-43	Gh_D02G0593	Gohir.D02G059200	0.24	0.5	0	0.15	0.16	0.12	0.68	0.85	0.24	0.31	0.52	2.61	0.52	0.15	0.73	1.91	0.12	0	0.35	1.79
GhCYP-44	Gh_D02G1247	Gohir.D02G124600	3.21	7.14	5.39	4.61	1.58	7.07	10.63	14.54	4.28	6.15	8.72	18.4	5.18	7.5	9.42	19.04	6.39	8.13	8.35	17.55
GhCYP-45	Gh_D02G2108	Gohir.D02G212200	0.79	0.14	1.05	1.11	1.72	1.96	0.48	0	1.12	1.85	0.42	0.5	1.02	0.88	2.01	3.27	1.11	0	1.92	2.89
GhCYP-46	Gh_D03G0186	Gohir.D03G020200	0.78	1	0.74	0.7	0.35	1.27	1.47	1.02	1.23	1.66	1.07	1.09	0.49	1	1.03	1.22	1.13	1.15	2.08	1.21
GhCYP-47	Gh_D03G1033	Gohir.D03G108800	28.15	33.97	23.66	29.44	8.92	21.35	22.57	20.14	12.44	28.97	23.21	6.08	28.47	29.92	12.11	8.78	23.78	35.02	25.86	15.9
GhCYP-48	Gh_D04G1620	Gohir.D04G164700	0.22	0	2.06	0.88	0.87	0.38	1.11	0	0.17	0.62	0	0.18	0.71	0.22	1.19	1.25	0.84	0	0	0.23
GhCYP-49	Gh_D04G1621	Gohir.D04G164800	104.46	387.14	159.36	134.56	84.08	168.29	113.16	142.9	105.03	122.53	207.02	155.62	166.34	204.75	241.35	155.69	37.43	152.56	152.02	124.35
GhCYP-50	Gh_D04G1937	Gohir.D04G016300	8.7	14.64	10.5	7.59	5.07	14.68	17.01	16.17	10.12	8.48	10.51	14.82	8.65	10.92	11.28	20.88	8.42	14.97	14.51	10.49
GhCYP-51	Gh_D05G0033	Gohir.D05G003700	4.41	2.93	4.96	3.75	2.99	4.12	3.26	5.95	6.02	6.74	3.08	6.22	4.95	4.31	5.89	5.74	5.23	4.4	5.12	5.3
GhCYP-52	Gh_D06G0456	Gohir.D06G049100	8.96	15.06	21.05	15.92	9.75	12.5	11.09	19.45	18.42	14.08	9.55	15.7	17.3	14.1	8.27	10.2	26.2	20.24	8.4	20.29
GhCYP-53	Gh_D06G2331	Gohir.D06G084800	1.61	2.16	1.36	1.28	1.47	2.05	1.86	3.41	1.51	1.38	1.83	3.33	1.29	1.54	1.58	3.55	1.94	1.99	1.83	2.73
GhCYP-54	Gh_D07G0381	Gohir.D07G042100	6.46	0.92	0	4.27	4.82	8.82	11.63	14.81	9.09	10.66	8	16.68	9.61	0.86	12.93	7.31	10.06	6.09	7.14	19.51
GhCYP-55	Gh_D07G0382	Gohir.D07G042200	0	3.24	5.21	5.78	3.9	6.17	4.18	0	0	4.97	1.97	7.91	3.76	4.04	2.3	0	5.12	7.26	2.24	13.15
GhCYP-56	Gh_D07G1064	Gohir.D07G112300	2.48	1.3	4.2	2.39	0.71	1.88	3.32	4.51	0.83	3.45	3.23	5.54	2.87	2.38	3.54	5.96	3.61	3.02	2.71	4.67
GhCYP-57	Gh_D07G2233	Gohir.D07G226300	10.45	9.43	20.25	8.75	0	22.09	12.75	7.11	15.81	12.05	9.36	6.93	12.57	19.29	10.79	5.32	17.55	7.09	16.18	8.02
GhCYP-58	Gh_D08G0452	Gohir.D08G050300	4.26	6.37	5.4	4.51	3.22	9.04	6.16	13.66	8.34	4.66	5.17	16.74	5.02	4.95	5.99	16.64	7.3	6.07	7.48	16.77
GhCYP-59	Gh_D08G1359	Gohir.D08G143400	135.14	109.58	117.57	78.33	59.49	105.62	73.72	99.09	137.83	103	89.57	80.24	122.44	116.67	61.19	61.23	139.16	134.07	117.24	64.03
GhCYP-60	Gh_D08G1477	Gohir.D08G154400	1.93	2.8	4.79	2.17	0.5	4.29	2.07	3.77	1.7	1.12	2.78	3.51	1.28	1.38	1.85	3.82	1.93	2.2	2.6	2.57
GhCYP-61	Gh_D08G1766	Gohir.D08G182600	1.42	0.47	0.2	1.43	2.32	7.28	12.67	13.24	0.77	1.95	3.25	14.47	1.27	1.71	6.93	13.89	0.66	1.66	2.52	11.23
GhCYP-62	Gh_D08G2018	Gohir.D08G205800	5.23	3.29	4.93	3.61	2.71	3.28	6.09	8.38	7.57	9.72	6.4	10.04	6.24	6.56	5.55	9.34	7.51	5.68	5.41	10.68
GhCYP-63	Gh_D09G0253	Gohir.D09G025500	4.02	7.5	5.34	4.82	2.83	6.76	3.93	4.52	4.9	4.31	4.91	6.04	4.83	5.05	3.95	4.94	8	2.36	3.74	5.27
GhCYP-64	Gh_D09G1874	Gohir.D09G191800	1.26	1.53	1.72	1.88	0.83	5.68	7.99	6.5	2.21	3.91	4.18	7.42	2.85	3.8	3.73	5.21	1.4	3.49	4.53	6.32
GhCYP-65	Gh_D10G0925	Gohir.D10G095600	0.03	0.2	0.43	0.24	0.08	0.35	0.36	0.57	0.25	0.31	0	0.23	0.21	0.16	0.15	0.59	0	0.33	0.43	0.64
GhCYP-66	Gh_D10G1953	Gohir.D10G195800	0.44	1.67	1.66	1.27	0.77	1.75	1.5	2.22	1.85	1.3	1.68	2.37	1.6	1.3	2.23	3.91	2.12	2.47	2.12	2.78
GhCYP-67	Gh_D10G2442	Gohir.D10G248100	2.03	2.72	2.24	2.19	2.08	1.12	3.56	2.68	2.21	1.77	2.46	3.77	1.68	1.33	1.42	3.15	0.92	1.55	3.55	2.32
GhCYP-68	Gh_D11G0793	Gohir.D11G079500	0.93	1.82	1.14	0.49	0.13	0.91	1.29	2.09	1.04	0.56	1.32	2.21	0.7	0.86	0.89	2.33	1.09	0.26	1.51	2.76
GhCYP-69	Gh_D11G1133	Gohir.D11G113000	2.96	5.05	3.01	3.57	2.37	8.45	7.29	13.14	6.57	6.62	5.87	11.39	4.05	3.65	5.63	7.37	6.22	5.14	3.29	10.09
GhCYP-70	Gh_D12G0709	Gohir.D06G090500	3.78	0	0	0	0	0	0	0	0	0	0	0	0	0	0	0	0	0	0	0
GhCYP-71	Gh_D12G0724	Gohir.D12G075500	2.47	3.77	5.96	4.23	2.27	4.81	5.68	6.4	3.42	3.77	4.66	6.36	4.23	3.26	6.22	8.67	4.21	4.33	3.53	8.28
GhCYP-72	Gh_D12G0852	Gohir.D12G089100	0.25	0.5	0.4	0.53	0.38	0.73	0.27	1.11	0.38	0.76	0.33	0.66	0.32	0.42	0.32	0	0.63	0.65	0.72	0.57
GhCYP-73	Gh_D12G2822	Gohir.D12G033300	27.68	83.28	71.88	58.05	52.54	85.95	156.46	199.29	89.18	82.12	97.51	349.3	81.67	103.34	121.78	284.24	49.38	72.2	141.46	167.68
GhCYP-74	Gh_D13G0372	Gohir.D13G036300	1.11	1	1.39	0.35	0.93	1.37	1	0.67	1.35	2.02	0.84	1.94	0.32	0.71	1.1	1.69	1.29	2.15	1.75	1.72
GhCYP-75	Gh_D13G1093	Gohir.D13G107100	4.18	8.85	6.63	2.89	4.48	18.37	18.76	19.83	12.39	9.94	13.18	29.11	6.76	8.77	13.56	21.9	8.9	21.97	16.2	16.19
GhCYP-76	Gh_Sca004717G03	Gohir.D11G293200	9.41	6.71	16.62	9.03	7.43	15.98	9.29	7.74	12.04	7.67	10.8	5.49	11.48	12.3	6.97	6.27	23.93	9.06	13.97	4.66
GhCYP-77	Gh_Sca004717G12	Gohir.D11G296300	14.13	13.92	8.95	11.73	8.56	19.76	10.95	7.44	15.63	8.39	13.69	4.26	13.97	15.38	7.46	3.96	29.54	16.14	23.44	8.51
GhCYP-78	Gh_Sca004880G02	Gohir.A01G022000	73.5	54.37	87.31	52.9	37.35	106.74	90.36	134.62	81.66	48.05	44.45	46.77	61.37	65.03	31.28	48.85	115.76	66.83	68.03	49.17
GhCYP-79	Gh_Sca006066G02	Gohir.D01G194000	5.12	8.65	8.46	4.23	5.19	7.87	7.95	11.98	10.22	6.38	6.71	9.39	5.03	6.94	5.91	11.08	6.43	9.43	9.59	5.35
